# Supplementary material for: Ancestry-Dependent Enrichment of Deleterious Homozygotes in Runs of Homozygosity
Source: Am J Hum Genet. 2019 Sep 19;105(4):747–62. doi: 10.1016/j.ajhg.2019.08.011 (PMC6817522; doi:10.1016/j.ajhg.2019.08.011)
Supplement: Table S10. Gene Regions with Runs of Homozygosity Significantly Enriched for European Ancestry in Puerto Rican Individuals [file mmc2.xlsx]

## Sheet: Sheet1
chr:pos	Gene Symbol	p-value
chr15:48413169-48434869	SLC24A5	5.1e-18
chr15:48431625-48470714	MYEF2	8.74e-17
chr11:6702013-6704632	MRPL17	1.19e-15
chr1:159409512-159410600	OR10J1	1.66e-15
chr15:45384848-45406542	DUOX2	1.8e-15
chr15:45406519-45410619	DUOXA2	1.97e-15
chr17:53796988-53809482	TMEM100	4.66e-15
chr17:19030782-19062489	GRAPL	7.84e-15
chr15:72947079-72958735	GOLGA6B	8.24e-15
chr15:48483736-48495953	CTXN2	1.16e-14
chr17:18996287-19000150	AC007952.5	2e-14
chr7:99040552-99040747	AC073063.1	1.41e-13
chr17:18923986-18950950	GRAP	1.63e-13
chr21:32410478-32410795	KRTAP19-8	2.42e-13
chr7:99245817-99277621	CYP3A5	5.31e-13
chr7:99214569-99230030	ZSCAN25	6.52e-13
chr7:33765593-33768068	RP11-89N17.1	1.05e-12
chr7:99036545-99054994	CPSF4	1.21e-12
chr15:72577068-72612470	CELF6	1.29e-12
chr15:45409569-45422136	DUOXA1	1.57e-12
chr2:70187226-70189397	ASPRV1	1.57e-12
chr17:19286755-19290553	MFAP4	1.75e-12
chr1:151375200-151431941	POGZ	2.11e-12
chr15:48623208-48635570	DUT	2.14e-12
chr7:99046098-99063954	ATP5J2	4.12e-12
chr1:151372010-151374420	PSMB4	4.28e-12
chr1:35641979-35658749	SFPQ	4.31e-12
chr7:98971872-98992424	ARPC1B	6.23e-12
chr1:157090983-157108266	ETV3	9.08e-12
chr12:56211703-56215663	ORMDL2	9.89e-12
chr7:99006264-99017239	BUD31	1.17e-11
chr1:145438469-145442635	TXNIP	1.27e-11
chr1:152881021-152884362	IVL	1.59e-11
chr3:110607231-110612323	RP11-553A10.1	1.64e-11
chr15:72635775-72668817	HEXA	1.89e-11
chr3:138663066-138665982	FOXL2	2.68e-11
chr3:138666076-138672293	C3orf72	2.76e-11
chr7:98989671-99006452	PDAP1	4.63e-11
chr11:2421718-2425106	TSSC4	5.21e-11
chr1:152850793-152857523	SMCP	5.42e-11
chr15:42450899-42500514	VPS39	5.89e-11
chr22:42084943-42094140	C22orf46	6.53e-11
chr22:42069934-42086508	NHP2L1	7.48e-11
chr1:36023074-36032875	NCDN	7.92e-11
chr1:156374042-156400493	C1orf61	1.11e-10
chr17:19281034-19286857	MAPK7	1.25e-10
chr7:27193335-27197555	HOXA7	1.72e-10
chr7:99425636-99463718	CYP3A43	1.74e-10
chr7:138818490-138876732	TTC26	1.96e-10
chr12:56214744-56224608	DNAJC14	1.98e-10
chr2:238475217-238475818	PRLH	2.08e-10
chr7:99014362-99063787	PTCD1	2.51e-10
chr17:62495734-62504317	DDX5	2.52e-10
chr19:11661962-11670051	ELOF1	3.14e-10
chr11:67070919-67080078	SSH3	3.62e-10
chr1:159504793-159505842	OR10J5	4.26e-10
chr13:77564795-77576652	CLN5	4.42e-10
chr15:28947100-28983530	GOLGA8M	4.49e-10
chr20:54572496-54580528	CBLN4	4.75e-10
chr4:89442724-89442940	PIGY	4.95e-10
chr7:99354604-99381888	CYP3A4	5.07e-10
chr7:99017372-99063820	ATP5J2-PTCD1	5.29e-10
chr22:48934712-48943199	CTA-299D3.8	5.74e-10
chr7:97840739-97842291	BHLHA15	6.58e-10
chr7:27185015-27190222	HOXA6	6.69e-10
chr21:46020497-46022091	KRTAP10-7	8.2e-10
chr22:42095503-42195460	MEI1	8.9e-10
chr1:154966062-154966791	LENEP	1.06e-09
chr13:77566740-77601330	FBXL3	1.07e-09
chr15:72766667-72879692	ARIH1	1.12e-09
chr5:33936491-33939023	RXFP3	1.17e-09
chr2:238330063-238333919	AC112721.1	1.25e-09
chr1:153507075-153508720	S100A6	1.36e-09
chr15:72968124-72978490	HIGD2B	1.37e-09
chr16:19125254-19132946	ITPRIPL2	1.59e-09
chr19:44886459-44905774	ZNF285	1.62e-09
chr7:98475556-98610866	TRRAP	1.73e-09
chr7:98923521-98985787	ARPC1A	1.79e-09
chr1:154955814-154965587	FLAD1	1.79e-09
chr5:72740654-72744352	FOXD1	1.82e-09
chr3:9987226-9994078	PRRT3	1.85e-09
chr11:67159176-67165881	RAD9A	2.18e-09
chr1:158259576-158263420	CD1C	2.35e-09
chr1:154934774-154946871	SHC1	2.42e-09
chr1:154947129-154951725	CKS1B	2.42e-09
chr3:9975506-9987097	CRELD1	2.58e-09
chr3:112251356-112280893	ATG3	2.73e-09
chr5:147647743-147665817	SPINK13	2.78e-09
chr1:35449523-35497569	ZMYM6	2.91e-09
chr1:35447136-35450954	ZMYM6NB	2.93e-09
chr10:74694928-74714536	PLA2G12B	2.97e-09
chr1:154929502-154936329	PYGO2	2.97e-09
chr3:3168600-3192563	TRNT1	3e-09
chr1:116915890-116926718	AL136376.1	3.01e-09
chr11:124266278-124267264	OR8B3	3.03e-09
chr11:2397407-2418649	CD81	3.24e-09
chr19:17513748-17516457	BST2	3.28e-09
chr21:46031996-46032871	KRTAP10-8	3.41e-09
chr7:99302660-99332819	CYP3A7	3.89e-09
chr11:67171386-67177560	TBC1D10C	3.92e-09
chr3:112280556-112304424	SLC35A5	3.98e-09
chr16:80574631-80584657	DYNLRB2	4.06e-09
chr11:67165654-67188654	PPP1CA	4.34e-09
chr1:116915290-116952883	ATP1A1	4.56e-09
chr11:61727190-61735132	FTH1	4.79e-09
chr12:72079867-72097836	TMEM19	4.81e-09
chr19:11488236-11495018	EPOR	4.92e-09
chr11:66963391-66964638	AP001885.1	4.98e-09
chr19:9715356-9732075	ZNF561	5.09e-09
chr12:72148654-72184699	RAB21	5.41e-09
chr17:19314438-19320589	RNF112	5.53e-09
chr1:158223927-158228059	CD1A	5.54e-09
chr1:152784447-152785585	LCE1B	5.75e-09
chr10:118957000-118969810	KCNK18	6.11e-09
chr1:152815344-152816459	LCE6A	6.2e-09
chr21:30376705-30391699	RWDD2B	6.29e-09
chr11:124252291-124253258	OR8B2	6.45e-09
chr11:20385231-20405329	HTATIP2	6.47e-09
chr17:60501228-60527454	METTL2A	7.26e-09
chr15:28623767-28637170	GOLGA8F	7.3e-09
chr14:61744088-61748558	TMEM30B	7.42e-09
chr1:152799949-152800573	LCE1A	7.86e-09
chr19:20047769-20048639	AC007204.1	8.17e-09
chr19:44598492-44612479	ZNF224	9.22e-09
chr7:140390577-140422590	NDUFB2	9.63e-09
chr19:19976695-20005483	ZNF253	9.84e-09
chr15:35270552-35272268	AC114546.1	1.09e-08
chr7:120590803-120617270	ING3	1.09e-08
chr16:82031221-82045093	SDR42E1	1.16e-08
chr1:158323254-158327343	CD1E	1.19e-08
chr11:67182439-67193078	CARNS1	1.21e-08
chr11:61717293-61732987	BEST1	1.21e-08
chr1:153509623-153514241	S100A5	1.27e-08
chr15:74738318-74753523	UBL7	1.29e-08
chr1:116654376-116677861	MAB21L3	1.4e-08
chr10:119764427-119806114	RAB11FIP2	1.4e-08
chr1:156890442-156902886	LRRC71	1.41e-08
chr12:125396150-125401914	UBC	1.43e-08
chr12:80198742-80202321	AC073569.1	1.44e-08
chr3:46871032-46875585	PRSS42	1.49e-08
chr7:102715328-102740205	ARMC10	1.49e-08
chr5:36152091-36184421	SKP2	1.53e-08
chr11:11373489-11374904	CSNK2A3	1.74e-08
chr5:115140430-115152651	CDO1	1.76e-08
chr19:20278037-20311299	ZNF486	1.76e-08
chr15:42433332-42448839	PLA2G4F	1.91e-08
chr1:155259630-155271225	PKLR	1.95e-08
chr5:132009678-132018368	IL4	1.97e-08
chr16:81069452-81080963	ATMIN	1.98e-08
chr7:140372953-140396061	ADCK2	1.98e-08
chr14:24025216-24029480	THTPA	2.06e-08
chr11:67118248-67124443	POLD4	2.1e-08
chr17:62473902-62493154	POLG2	2.46e-08
chr21:26957968-26979829	MRPL39	2.59e-08
chr3:15602211-15643338	HACL1	2.64e-08
chr12:50360977-50370922	AQP6	2.64e-08
chr20:5917881-5931182	TRMT6	2.67e-08
chr10:75404639-75423561	SYNPO2L	2.73e-08
chr11:45792983-45793909	CTD-2210P24.4	2.87e-08
chr1:151482986-151511168	CGN	3.02e-08
chr19:20011722-20046384	ZNF93	3.29e-08
chr19:6361463-6368919	CLPP	3.31e-08
chr16:21845890-21892148	NPIPB4	3.37e-08
chr2:70314585-70316332	PCBP1	3.48e-08
chr10:76797594-76818272	DUPD1	3.68e-08
chr16:75562433-75569145	CHST5	3.81e-08
chr1:155247374-155259639	HCN3	3.84e-08
chr11:67056018-67069956	ANKRD13D	3.89e-08
chr16:58741035-58768261	GOT2	4.05e-08
chr6:10633993-10647501	GCNT6	4.27e-08
chr7:92728829-92747336	SAMD9	4.29e-08
chr10:126630692-126676758	ZRANB1	4.39e-08
chr1:159921282-159924044	SLAMF9	4.59e-08
chr11:67131639-67141648	CLCF1	4.64e-08
chr15:45722727-45740959	C15orf48	4.83e-08
chr15:69745123-69748255	RPLP1	4.85e-08
chr14:21927179-21945132	RAB2B	4.89e-08
chr5:110831731-110848288	STARD4	4.99e-08
chr14:21567096-21571883	TMEM253	5.21e-08
chr19:34887220-34900269	RP11-618P17.4	5.36e-08
chr1:156863490-156886226	PEAR1	5.44e-08
chr10:74653339-74692791	OIT3	5.45e-08
chr7:98246609-98259180	NPTX2	5.53e-08
chr19:19312225-19314233	NR2C2AP	5.54e-08
chr1:6521211-6526255	TNFRSF25	5.55e-08
chr13:38923986-38937140	UFM1	5.57e-08
chr4:89442136-89444964	PYURF	5.64e-08
chr19:11616731-11639989	ECSIT	5.68e-08
chr14:24028774-24037279	AP1G2	5.75e-08
chr14:21819631-21852425	SUPT16H	6.04e-08
chr7:128502880-128505898	ATP6V1F	6.12e-08
chr5:147260289-147286101	C5orf46	6.63e-08
chr1:7979907-8000926	TNFRSF9	7.15e-08
chr11:69467844-69490184	ORAOV1	7.18e-08
chr1:153516089-153522612	S100A4	7.42e-08
chr1:150969025-150980851	FAM63A	7.43e-08
chr1:153519805-153521848	S100A3	7.58e-08
chr1:155225770-155232221	SCAMP3	7.76e-08
chr10:69990386-69991871	ATOH7	7.84e-08
chr15:35270542-35280488	ZNF770	8.01e-08
chr1:155232659-155248282	CLK2	8.5e-08
chr17:39210750-39211482	KRTAP2-2	8.51e-08
chr3:131100515-131107674	NUDT16	8.51e-08
chr11:61276272-61278482	LRRC10B	8.66e-08
chr15:44119161-44160617	WDR76	8.71e-08
chr15:52401460-52404972	BCL2L10	8.72e-08
chr3:3190676-3221394	CRBN	9.15e-08
chr3:50263724-50296787	GNAI2	9.24e-08
chr15:43477316-43487396	CCNDBP1	9.29e-08
chr7:102952921-102985320	DNAJC2	9.35e-08
chr11:46722368-46727462	ZNF408	9.47e-08
chr20:39314488-39317880	MAFB	9.56e-08
chr1:36549676-36553876	TEKT2	9.89e-08
chr1:156589086-156595517	HAPLN2	9.98e-08
chr14:20482419-20483352	OR4K14	1.04e-07
chr11:123624196-123625253	OR6X1	1.04e-07
chr11:64570982-64578766	MEN1	1.05e-07
chr10:79793518-79816570	RPS24	1.05e-07
chr15:45248900-45271427	C15orf43	1.09e-07
chr1:159259504-159278014	FCER1A	1.11e-07
chr6:42979832-42981706	MEA1	1.14e-07
chr6:42981951-42989036	KLHDC3	1.15e-07
chr6:3153903-3157760	TUBB2A	1.15e-07
chr21:46011149-46012386	KRTAP10-6	1.15e-07
chr6:84562985-84567234	RIPPLY2	1.17e-07
chr16:28648975-28670003	NPIPB8	1.19e-07
chr6:43021767-43027544	MRPL2	1.19e-07
chr22:41994032-42017100	DESI1	1.2e-07
chr1:156561554-156564091	APOA1BP	1.22e-07
chr3:152552736-152555841	P2RY1	1.24e-07
chr8:55047770-55060461	MRPL15	1.3e-07
chr19:45909467-45914024	CD3EAP	1.31e-07
chr10:50818347-50820765	SLC18A3	1.31e-07
chr1:151129105-151132225	TNFAIP8L2	1.33e-07
chr7:92759368-92777682	SAMD9L	1.34e-07
chr16:29789561-29793096	ZG16	1.37e-07
chr16:57728705-57765717	CCDC135	1.39e-07
chr11:67273968-67276120	CDK2AP2	1.4e-07
chr15:43015757-43029324	CDAN1	1.44e-07
chr1:154521053-154531504	UBE2Q1	1.44e-07
chr19:11594242-11616738	ZNF653	1.46e-07
chr15:59499042-59500705	LDHAL6B	1.46e-07
chr13:77522632-77532777	IRG1	1.47e-07
chr16:19714902-19729557	KNOP1	1.53e-07
chr9:14719722-14722715	CER1	1.54e-07
chr7:27202054-27210117	HOXA9	1.56e-07
chr19:14164177-14169971	PALM3	1.58e-07
chr11:124622026-124632186	ESAM	1.6e-07
chr1:159283460-159284449	OR10J3	1.65e-07
chr1:153533584-153540366	S100A2	1.65e-07
chr19:34895289-34917073	PDCD2L	1.69e-07
chr17:67074843-67138029	ABCA6	1.7e-07
chr17:39215495-39216344	KRTAP2-3	1.72e-07
chr1:156669398-156675608	CRABP2	1.73e-07
chr5:150088002-150138671	DCTN4	1.74e-07
chr12:79968759-80084877	PAWR	1.75e-07
chr11:113845603-113861035	HTR3A	1.76e-07
chr8:57349233-57359293	PENK	1.79e-07
chr19:14142560-14163743	IL27RA	1.92e-07
chr11:124481386-124490252	PANX3	1.93e-07
chr16:75600249-75611779	GABARAPL2	1.94e-07
chr19:6372444-6375042	ALKBH7	1.98e-07
chr1:155216996-155225274	FAM189B	2.01e-07
chr11:116706467-116708666	APOA1	2.01e-07
chr7:27139721-27142430	HOXA2	2.08e-07
chr7:92817899-92855837	HEPACAM2	2.21e-07
chr1:120436156-120439118	ADAM30	2.42e-07
chr4:74735110-74736959	CXCL1	2.53e-07
chr19:56662314-56663250	AC024580.1	2.56e-07
chr7:102984701-103009842	PSMC2	2.66e-07
chr17:39202793-39203568	KRTAP2-1	2.67e-07
chr1:154540257-154552502	CHRNB2	2.72e-07
chr15:74890841-74932057	CLK3	2.72e-07
chr7:26240782-26252976	CBX3	2.73e-07
chr15:69706585-69740764	KIF23	2.79e-07
chr14:24037244-24048009	JPH4	2.82e-07
chr5:150070356-150080669	RBM22	2.88e-07
chr5:10441636-10472141	ROPN1L	2.88e-07
chr6:10671651-10695030	C6orf52	2.98e-07
chr15:74362198-74374891	GOLGA6A	3.01e-07
chr1:158746472-158747425	OR6N2	3.08e-07
chr17:66031635-66042958	KPNA2	3.09e-07
chr21:27088815-27107984	ATP5J	3.1e-07
chr6:3224495-3231964	TUBB2B	3.26e-07
chr14:20443603-20444818	OR4K15	3.28e-07
chr22:41972898-41985894	PMM1	3.34e-07
chr1:1334902-1337426	RP4-758J18.2	3.34e-07
chr16:29049923-29064047	CTB-134H23.2	3.37e-07
chr16:28699879-28747051	EIF3C	3.4e-07
chr22:50166931-50221160	BRD1	3.42e-07
chr21:32119112-32119551	KRTAP21-2	3.46e-07
chr21:32127439-32127746	KRTAP21-1	3.46e-07
chr15:41186628-41196173	VPS18	3.46e-07
chr19:11649532-11661138	CNN1	3.47e-07
chr17:19240867-19281495	B9D1	3.49e-07
chr4:74852755-74853914	PPBP	3.54e-07
chr6:42952237-42980080	PPP2R5D	3.6e-07
chr19:9361606-9362820	OR7E24	3.62e-07
chr1:1447531-1470067	ATAD3A	3.69e-07
chr19:56598732-56632649	ZNF787	3.72e-07
chr7:151722759-151819425	GALNT11	3.74e-07
chr1:152321211-152332482	FLG2	3.76e-07
chr7:102553438-102585396	LRRC17	3.76e-07
chr19:19303008-19312678	RFXANK	3.88e-07
chr16:75572015-75590184	TMEM231	3.91e-07
chr7:93514709-93520303	TFPI2	3.95e-07
chr2:69201705-69208106	GKN1	3.97e-07
chr1:120837756-120855681	FAM72B	3.99e-07
chr12:53342655-53346685	KRT18	4.04e-07
chr11:67286383-67290899	CABP2	4.24e-07
chr17:65987217-65989765	C17orf58	4.42e-07
chr6:43139037-43149243	SRF	4.43e-07
chr4:75023327-75024085	AC093677.1	4.47e-07
chr19:39734246-39735646	IFNL3	4.53e-07
chr3:10182692-10193904	VHL	4.91e-07
chr12:56119107-56123491	CD63	4.95e-07
chr15:96869167-96883492	NR2F2	5.03e-07
chr21:30396950-30426809	USP16	5.14e-07
chr10:29135337-29170827	C10orf126	5.15e-07
chr5:10353815-10440500	MARCH6	5.21e-07
chr7:102113565-102119354	POLR2J	5.43e-07
chr3:46761073-46777919	PRSS46	5.47e-07
chr19:6375159-6379069	PSPN	5.49e-07
chr19:34919257-34960853	UBA2	5.59e-07
chr1:173446405-173457946	PRDX6	5.6e-07
chr7:6713376-6715991	AC073343.1	5.66e-07
chr11:3239174-3240043	MRGPRG	5.69e-07
chr7:99084142-99097947	ZNF394	5.82e-07
chr10:70100864-70167051	RUFY2	5.93e-07
chr21:45970240-45971388	KRTAP10-2	5.93e-07
chr16:57392684-57400102	CCL22	5.99e-07
chr16:29674300-29682187	SPN	6e-07
chr16:81087102-81110872	C16orf46	6.18e-07
chr1:156433519-156470620	MEF2D	6.24e-07
chr4:74846794-74847841	PF4	6.26e-07
chr4:9385743-9390709	RP11-1396O13.13	6.33e-07
chr16:50700211-50715264	SNX20	6.38e-07
chr3:140660672-140698775	SLC25A36	6.39e-07
chr13:41701705-41706882	KBTBD6	6.42e-07
chr6:42989383-43001894	RRP36	6.5e-07
chr11:82443053-82444906	FAM181B	6.77e-07
chr1:154916552-154928599	PBXIP1	6.79e-07
chr1:159770301-159786041	FCRL6	6.9e-07
chr19:44616334-44637027	ZNF225	6.91e-07
chr5:147250245-147261754	SCGB3A2	6.93e-07
chr16:28353876-28374829	NPIPB6	6.96e-07
chr11:2316875-2324279	C11orf21	6.96e-07
chr7:88423420-88425035	C7orf62	6.97e-07
chr16:29465822-29469540	SLX1B	6.98e-07
chr16:29467127-29476300	SULT1A4	6.98e-07
chr12:58335324-58351052	XRCC6BP1	7e-07
chr11:64532078-64546258	SF1	7.04e-07
chr16:75630879-75657198	ADAT1	7.06e-07
chr1:36554476-36559533	ADPRHL2	7.09e-07
chr19:12902310-12904124	JUNB	7.49e-07
chr1:158669369-158670486	OR6K2	7.51e-07
chr11:64513861-64527769	PYGM	7.53e-07
chr11:2323227-2339430	TSPAN32	7.55e-07
chr7:27168126-27170418	HOXA4	7.58e-07
chr6:10694928-10710015	PAK1IP1	7.64e-07
chr19:12798867-12807457	FBXW9	7.88e-07
chr15:40763160-40765353	CHST14	7.94e-07
chr3:194115550-194119995	GP5	8.05e-07
chr11:14988214-14993900	CALCA	8.1e-07
chr21:27106881-27144771	GABPA	8.31e-07
chr4:74861359-74864496	CXCL5	8.45e-07
chr19:11485361-11487627	SWSAP1	8.49e-07
chr1:155629237-155658791	YY1AP1	8.74e-07
chr19:9731967-9756572	C19orf82	8.82e-07
chr1:55074855-55089229	FAM151A	8.82e-07
chr7:98444111-98468394	TMEM130	8.88e-07
chr7:75677369-75696826	MDH2	9.27e-07
chr1:53527854-53551174	PODN	9.39e-07
chr4:152020725-152025804	RPS3A	9.39e-07
chr19:48023942-48059113	ZNF541	9.48e-07
chr16:28996147-29002104	LAT	9.65e-07
chr11:3659733-3663546	ART5	9.68e-07
chr3:184428156-184429836	MAGEF1	1.01e-06
chr15:72978527-73030817	BBS4	1.02e-06
chr15:42502730-42565861	TMEM87A	1.06e-06
chr19:14183348-14185874	hsa-mir-1199	1.06e-06
chr15:74833518-74890472	ARID3B	1.08e-06
chr22:50293877-50312106	ALG12	1.08e-06
chr1:158297741-158301321	CD1B	1.11e-06
chr3:9879533-9886286	RPUSD3	1.13e-06
chr15:45459412-45493373	SHF	1.13e-06
chr12:50786166-50873787	LARP4	1.14e-06
chr11:3248928-3253616	MRGPRE	1.14e-06
chr17:39196811-39197713	KRTAP1-1	1.15e-06
chr7:102191679-102202755	SPDYE2	1.18e-06
chr5:132083137-132089856	CCNI2	1.19e-06
chr3:129247483-129254012	RHO	1.21e-06
chr17:15848231-15879060	ADORA2B	1.21e-06
chr3:3841121-3889387	LRRN1	1.22e-06
chr11:20409076-20530840	PRMT3	1.23e-06
chr1:156691683-156698591	ISG20L2	1.23e-06
chr3:112709765-112733907	GTPBP8	1.23e-06
chr1:173900352-173991435	RC3H1	1.23e-06
chr22:37154246-37172300	IFT27	1.25e-06
chr16:82181403-82203831	MPHOSPH6	1.25e-06
chr1:153389000-153395701	S100A7A	1.27e-06
chr14:96176304-96180533	TCL1A	1.29e-06
chr11:67351066-67354131	GSTP1	1.31e-06
chr1:154897210-154909467	PMVK	1.32e-06
chr1:1353800-1357149	ANKRD65	1.32e-06
chr5:125967414-125971979	C5orf48	1.32e-06
chr6:43968317-43973695	C6orf223	1.33e-06
chr20:42931478-42939809	FITM2	1.33e-06
chr22:50311815-50321188	CRELD2	1.34e-06
chr15:45544428-45568149	SLC28A2	1.36e-06
chr16:29827285-29841948	PAGR1	1.41e-06
chr2:111271389-111334762	RGPD6	1.42e-06
chr15:43985084-43991420	CKMT1A	1.43e-06
chr13:41763969-41768702	KBTBD7	1.43e-06
chr15:75011883-75017951	CYP1A1	1.46e-06
chr15:72406599-72433311	SENP8	1.47e-06
chr4:89617066-89619386	NAP1L5	1.53e-06
chr1:228612546-228613026	HIST3H3	1.54e-06
chr11:17741115-17743678	MYOD1	1.57e-06
chr4:74718906-74719872	PF4V1	1.57e-06
chr11:68816365-68858072	TPCN2	1.62e-06
chr15:72452148-72490126	GRAMD2	1.62e-06
chr7:102122892-102158228	RASA4B	1.62e-06
chr4:81952119-81978685	BMP3	1.64e-06
chr19:11348178-11352619	C19orf80	1.67e-06
chr19:6379580-6393992	GTF2F1	1.68e-06
chr19:14138960-14141854	RLN3	1.72e-06
chr5:131991955-131996802	IL13	1.76e-06
chr7:142636440-142637955	C7orf34	1.76e-06
chr14:21558205-21572881	ZNF219	1.81e-06
chr1:35734568-35887659	ZMYM4	1.83e-06
chr15:45021186-45060027	TRIM69	1.84e-06
chr16:81115566-81130008	GCSH	1.85e-06
chr7:10971578-10979883	NDUFA4	1.91e-06
chr15:48483861-48596275	SLC12A1	1.91e-06
chr16:58059470-58080805	MMP15	1.91e-06
chr7:105172532-105208124	RINT1	1.94e-06
chr21:45999332-46000481	KRTAP10-5	1.94e-06
chr10:35927177-35930362	FZD8	1.95e-06
chr14:37641093-37643016	SLC25A21-AS1	1.96e-06
chr17:35294084-35301917	LHX1	1.96e-06
chr11:61735453-61736755	AP003733.1	1.97e-06
chr1:173768688-173793858	CENPL	1.97e-06
chr10:75391412-75401515	MYOZ1	2.01e-06
chr3:50355221-50360337	HYAL2	2.01e-06
chr19:49141199-49149569	CA11	2.02e-06
chr19:40490041-40523514	ZNF546	2.02e-06
chr22:50247490-50283726	ZBED4	2.04e-06
chr6:43005355-43021683	CUL7	2.04e-06
chr16:29831715-29859355	MVP	2.12e-06
chr8:90914087-90940116	OSGIN2	2.13e-06
chr3:50357458-50365682	TUSC2	2.13e-06
chr1:116378998-116386538	NHLH2	2.14e-06
chr18:23713816-23773319	PSMA8	2.15e-06
chr15:75575176-75586816	GOLGA6D	2.17e-06
chr17:34639793-34641846	CCL4L2	2.18e-06
chr16:51169886-51185278	SALL1	2.2e-06
chr1:111136202-111174096	KCNA2	2.23e-06
chr15:42565431-42645864	GANC	2.26e-06
chr3:112182815-112218408	BTLA	2.27e-06
chr7:26229547-26241149	HNRNPA2B1	2.28e-06
chr7:142638201-142659768	KEL	2.33e-06
chr1:155278539-155290457	FDPS	2.36e-06
chr19:49133287-49140695	DBP	2.41e-06
chr17:15468797-15469590	CDRT1	2.43e-06
chr2:239335383-239360891	ASB1	2.46e-06
chr1:159842154-159869953	CCDC19	2.47e-06
chr1:1227756-1244989	ACAP3	2.47e-06
chr15:72690614-72700370	TMEM202	2.49e-06
chr1:161334521-161337664	C1orf192	2.52e-06
chr1:155290687-155300905	RUSC1	2.54e-06
chr1:143896452-143913143	FAM72D	2.56e-06
chr7:27145803-27192200	HOXA3	2.58e-06
chr16:29827832-29831438	PAGR1	2.59e-06
chr8:54879112-54935089	TCEA1	2.6e-06
chr21:43731777-43735761	TFF3	2.64e-06
