# Supplementary material for: Ancestry-Dependent Enrichment of Deleterious Homozygotes in Runs of Homozygosity
Source: Am J Hum Genet. 2019 Sep 19;105(4):747–62. doi: 10.1016/j.ajhg.2019.08.011 (PMC6817522; doi:10.1016/j.ajhg.2019.08.011)
Supplement: Table S15. Gene Regions with Runs of Homozygosity Significantly Enriched for Native American Ancestry in Mexican American Individuals [file mmc3.xlsx]

## Sheet: Sheet1
chr:pos	Gene Symbol	p-value
chr16:11374693-11375207	PRM1	3.24e-19
chr16:11369496-11370337	PRM2	9.31e-19
chr2:191369068-191399448	TMEM194B	3.28e-16
chr2:175200601-175202151	AC018470.1	6.44e-16
chr16:11348262-11350036	SOCS1	2.75e-15
chr2:175199674-175203220	SP9	2.54e-14
chr16:11367144-11367452	PRM3	2.93e-14
chr12:48178706-48179787	AC004466.1	7.04e-13
chr2:177015950-177017954	HOXD4	9.22e-13
chr1:101003693-101007574	GPR88	1.53e-12
chr8:11850692-11853821	DEFB134	1.94e-12
chr8:11831446-11832108	DEFB136	4.44e-12
chr3:195241221-195270209	PPP1R2	6.37e-12
chr8:10983980-10987745	AF131215.5	7.93e-12
chr2:17997763-17998368	MSGN1	1.14e-11
chr8:59323823-59364060	UBXN2B	1.15e-11
chr8:11839830-11842099	DEFB135	1.55e-11
chr16:11361605-11363390	TNP2	1.8e-11
chr16:15016659-15045915	NPIPA1	1.92e-11
chr18:47901365-47920543	SKA1	2.3e-11
chr17:32612687-32615353	CCL11	3.09e-11
chr8:11870545-11873043	RP11-481A20.11	4.49e-11
chr8:87354967-87490649	WWP1	4.73e-11
chr14:52734431-52743442	PTGDR	8.55e-11
chr11:4903049-4904113	OR51T1	1.45e-10
chr15:78857862-78887611	CHRNA5	1.61e-10
chr15:78885394-78913637	CHRNA3	1.61e-10
chr16:71481500-71496998	ZNF23	1.73e-10
chr12:48596081-48597170	OR10AD1	1.96e-10
chr15:30427352-30437770	GOLGA8T	2.02e-10
chr11:1910375-1912084	C11orf89	2.06e-10
chr17:79604197-79615779	TSPAN10	2.87e-10
chr5:179068545-179072047	C5orf60	2.93e-10
chr5:179078298-179079445	AC136604.1	3.47e-10
chr17:7306294-7307456	TMEM256	3.71e-10
chr2:9628615-9695921	ADAM17	5.19e-10
chr19:51559463-51568371	KLK13	5.79e-10
chr9:86237964-86259045	IDNK	5.95e-10
chr10:96796530-96829254	CYP2C8	6.6e-10
chr9:39884975-39891210	SPATA31A2	6.66e-10
chr16:71660064-71676017	MARVELD3	6.83e-10
chr8:87480486-87526586	RMDN1	6.9e-10
chr17:42018172-42019836	PPY	7.18e-10
chr2:29117509-29171088	WDR43	8.23e-10
chr1:111888910-111895635	PIFO	9.53e-10
chr15:22368478-22369561	OR4M2	1.19e-09
chr16:73160536-73178346	C16orf47	1.26e-09
chr9:45733559-45734896	FAM27E2	1.5e-09
chr3:190146444-190167665	TMEM207	1.7e-09
chr6:100054606-100063454	PRDM13	1.73e-09
chr15:91426925-91439006	FES	1.78e-09
chr14:92038788-92041383	AL133373.1	2.39e-09
chr1:247751662-247752615	OR2G2	2.45e-09
chr22:44761431-44762164	RP1-32I10.10	2.67e-09
chr12:48147699-48176536	SLC48A1	2.82e-09
chr2:191273081-191373931	MFSD6	2.9e-09
chr4:2743375-2758103	TNIP2	2.98e-09
chr11:3011093-3012563	AC131971.1	3.18e-09
chr15:78832747-78841604	PSMA4	3.35e-09
chr9:71869331-71869642	AL358113.1	3.36e-09
chr17:39577005-39580775	KRT37	3.47e-09
chr17:39592698-39597173	KRT38	3.47e-09
chr16:11762270-11773015	SNN	3.51e-09
chr11:103907308-103909922	DDI1	3.7e-09
chr22:36536372-36562225	APOL3	3.9e-09
chr9:119449581-119463579	TRIM32	4.04e-09
chr2:128176003-128186822	PROC	4.25e-09
chr2:175260458-175294303	SCRN3	4.36e-09
chr7:302918-304070	AC187652.1	4.44e-09
chr10:71390007-71393352	C10orf35	4.5e-09
chr11:56510303-56511287	OR9G4	5.33e-09
chr2:9613787-9636672	IAH1	5.36e-09
chr2:177053307-177055688	HOXD1	5.4e-09
chr16:71315292-71323618	CMTR2	5.65e-09
chr16:75252898-75258822	CTRB1	5.97e-09
chr17:41994576-41995326	FAM215A	6.01e-09
chr1:11917521-11918988	NPPB	6.9e-09
chr14:25075686-25078905	GZMH	7.02e-09
chr14:25100160-25103473	GZMB	8.21e-09
chr12:48577366-48579709	C12orf68	9.1e-09
chr18:13726659-13764557	RNMT	9.39e-09
chr18:580367-581524	CETN1	1e-08
chr12:48733791-48745197	ZNF641	1.01e-08
chr2:128014866-128051752	ERCC3	1.09e-08
chr13:21750784-21753223	MRP63	1.15e-08
chr12:48866448-48866843	ANP32D	1.24e-08
chr12:48722763-48724062	H1FNT	1.33e-08
chr12:30781922-30848920	IPO8	1.38e-08
chr1:26496362-26498551	ZNF593	1.65e-08
chr16:71879894-71919171	ATXN1L	2.12e-08
chr15:91411822-91426688	FURIN	2.16e-08
chr8:41434706-41482520	AGPAT6	2.17e-08
chr1:247835320-247836365	OR13G1	2.62e-08
chr2:24272571-24286551	FKBP1B	2.7e-08
chr19:51870352-51872257	CLDND2	2.84e-08
chr12:48876286-48890295	C12orf54	2.86e-08
chr15:30844183-30854704	GOLGA8Q	2.88e-08
chr9:86274878-86323118	UBQLN1	2.92e-08
chr15:90291892-90294541	MESP1	3.09e-08
chr17:3627211-3630067	GSG2	3.1e-08
chr11:74660292-74690076	SPCS2	3.33e-08
chr10:124134212-124191867	PLEKHA1	3.48e-08
chr1:26485511-26489119	FAM110D	3.71e-08
chr2:25016005-25045245	CENPO	3.88e-08
chr14:101346992-101351184	RTL1	4.14e-08
chr19:51580752-51587502	KLK14	4.15e-08
chr2:20646835-20649200	RHOB	4.15e-08
chr17:78440948-78451643	NPTX1	4.17e-08
chr6:118869461-118881893	PLN	4.66e-08
chr12:50231573-50236912	BCDIN3D	5.48e-08
chr17:42015731-42016327	RP11-527L4.2	5.61e-08
chr3:195295573-195311076	APOD	6.32e-08
chr15:30375158-30385702	GOLGA8J	6.61e-08
chr16:75237994-75241083	CTRB2	6.88e-08
chr16:72088491-72094954	HP	6.92e-08
chr8:144371846-144380231	ZNF696	7.17e-08
chr8:81397854-81438500	ZBTB10	7.31e-08
chr11:74407474-74442430	CHRDL2	7.43e-08
chr4:189060573-189068897	TRIML1	8.63e-08
chr11:4824663-4825847	OR52R1	8.7e-08
chr5:179286013-179288283	CTC-241N9.1	9.25e-08
chr7:12726481-12730559	ARL4A	9.34e-08
chr19:10683347-10697991	AP1M2	9.4e-08
chr11:74699179-74729938	NEU3	9.88e-08
chr16:3432085-3451065	ZSCAN32	1e-07
chr11:2181009-2182571	INS	1.07e-07
chr3:49506146-49573048	DAG1	1.12e-07
chr16:72088522-72111145	HPR	1.22e-07
chr14:23511376-23513269	PSMB11	1.23e-07
chr11:56467864-56468781	OR9G1	1.25e-07
chr16:3405889-3406924	OR2C1	1.26e-07
chr1:79115481-79129763	IFI44	1.26e-07
chr15:32694108-32695493	AC139426.2	1.27e-07
chr1:241792155-241799232	CHML	1.43e-07
chr19:10663761-10676713	KRI1	1.49e-07
chr2:9563697-9613230	CPSF3	1.49e-07
chr2:103035149-103069025	IL18RAP	1.52e-07
chr3:49454211-49460186	AMT	1.54e-07
chr3:49460379-49466759	NICN1	1.54e-07
chr19:10677138-10679735	CDKN2D	1.6e-07
chr1:234740015-234745271	IRF2BP2	1.62e-07
chr3:49394609-49396033	GPX1	1.68e-07
chr12:48413554-48419165	RP1-228P16.5	1.68e-07
chr3:49449639-49453908	TCTA	1.7e-07
chr4:186317175-186321782	ANKRD37	1.72e-07
chr16:3486104-3493542	ZNF597	1.73e-07
chr11:2949503-2950685	PHLDA2	1.74e-07
chr14:34985135-35008916	EAPP	1.78e-07
chr15:82821158-82824972	RPS17	1.81e-07
chr15:82930438-82939159	GOLGA6L18	1.81e-07
chr17:56597611-56618179	SEPT4	1.83e-07
chr17:56618948-56621729	C17orf47	1.83e-07
chr16:71599563-71611033	TAT	1.9e-07
chr6:159186773-159240444	EZR	1.98e-07
chr15:32684983-32695396	GOLGA8K	2.05e-07
chr11:4944531-4945637	OR51G1	2.14e-07
chr3:121350246-121379774	HCLS1	2.22e-07
chr8:144349603-144359101	GLI4	2.36e-07
chr11:6173006-6173818	OR52B1P	2.45e-07
chr3:107096188-107097481	CCDC54	2.48e-07
chr16:3421053-3422283	MTRNR2L4	2.68e-07
chr2:25012603-25016251	PTRHD1	2.7e-07
chr19:10654571-10664094	ATG4D	2.71e-07
chr16:779753-791329	NARFL	2.74e-07
chr12:27233991-27235447	C12orf71	2.88e-07
chr1:11905766-11908402	NPPA	2.93e-07
chr4:2451700-2464668	RP11-503N18.3	2.99e-07
chr17:7293046-7307416	TMEM256-PLSCR3	3.01e-07
chr8:10622473-10697394	PINX1	3.11e-07
chr17:39722096-39728310	KRT9	3.13e-07
chr2:9543604-9563676	ITGB1BP1	3.33e-07
chr11:68028803-68039469	C11orf24	3.34e-07
chr3:49396578-49450431	RHOA	3.34e-07
chr11:6128914-6130065	OR56B4	3.34e-07
chr16:53524952-53538323	AKTIP	3.4e-07
chr10:96698415-96749147	CYP2C9	3.48e-07
chr3:139171726-139199589	RBP2	3.5e-07
chr2:10182976-10194963	KLF11	3.58e-07
chr2:132233666-132240507	TUBA3D	3.64e-07
chr3:139074442-139108574	COPB2	3.9e-07
chr4:188916925-188926204	ZFP42	3.95e-07
chr11:56431138-56432163	OR5AR1	3.95e-07
chr4:16162128-16229033	TAPT1	4.01e-07
chr16:776936-785525	HAGHL	4.07e-07
chr6:76311225-76427997	SENP6	4.17e-07
chr15:68112042-68126899	SKOR1	4.28e-07
chr16:3451235-3459370	ZNF174	4.37e-07
chr11:4566421-4567374	OR52M1	4.39e-07
chr15:84841242-84850986	UBE2Q2L	4.63e-07
chr2:160092304-160143310	WDSUB1	4.67e-07
chr2:128056306-128146041	MAP3K2	4.85e-07
chr14:23485752-23504439	PSMB5	4.89e-07
chr14:25042728-25045466	CTSG	5.09e-07
chr2:42275160-42285668	PKDCC	5.32e-07
chr4:186320694-186347139	UFSP2	5.43e-07
chr17:56566898-56595266	MTMR4	5.5e-07
chr11:4869427-4870514	OR51S1	5.59e-07
chr13:21727734-21750741	SKA3	5.64e-07
chr7:75046066-75115548	POM121C	5.84e-07
chr21:45079429-45115958	RRP1B	6.04e-07
chr22:36649056-36663576	APOL1	6.12e-07
chr6:10873456-10882174	GCM2	6.17e-07
chr11:2965667-3013607	NAP1L4	6.43e-07
chr16:72042487-72058954	DHODH	6.45e-07
chr17:36827961-36831187	C17orf96	6.52e-07
chr16:71893583-71929239	ZNF821	6.96e-07
chr11:56309746-56310757	OR5M11	6.97e-07
chr2:31456880-31492313	EHD3	6.98e-07
chr7:143880559-143883146	CTAGE4	7.13e-07
chr12:27175479-27219276	MED21	7.23e-07
chr12:48128455-48164823	RAPGEF3	7.25e-07
chr16:32264040-32267240	TP53TG3D	7.36e-07
chr20:33563206-33590240	MYH7B	7.39e-07
chr9:36169389-36171329	CCIN	7.44e-07
chr11:100862811-100864663	TMEM133	7.53e-07
chr3:194075976-194090472	LRRC15	7.9e-07
chr1:101455179-101491644	DPH5	7.92e-07
chr1:101455761-101457653	AC093157.1	7.92e-07
chr7:75024337-75040279	TRIM73	8.02e-07
chr11:56408942-56409947	OR5AP2	8.19e-07
chr12:48103517-48119350	ENDOU	8.2e-07
chr19:51874860-51875969	NKG7	8.3e-07
chr19:6463788-6467232	CRB3	8.32e-07
chr2:27309615-27323640	KHK	8.42e-07
chr1:78161672-78225537	USP33	8.46e-07
chr8:11921898-11929256	DEFB130	8.63e-07
chr8:11961898-11973025	ZNF705D	8.63e-07
chr17:73262309-73267308	MIF4GD	8.87e-07
chr10:93666346-93669240	FGFBP3	8.97e-07
chr3:121382046-121468602	GOLGB1	9.16e-07
chr11:69587797-69590171	FGF4	9.21e-07
chr10:96953957-96988685	C10orf129	9.28e-07
chr16:11343476-11445619	RMI2	9.45e-07
chr15:83011379-83018198	GOLGA6L19	9.68e-07
chr16:71671738-71758604	PHLPP2	9.8e-07
chr21:43406940-43430496	ZBTB21	9.97e-07
chr4:71062213-71070293	ODAM	1.06e-06
chr16:71879899-71962913	IST1	1.06e-06
chr17:76494911-76499138	DNAH17-AS1	1.07e-06
chr1:68939835-68962904	DEPDC1	1.07e-06
chr20:62184373-62188061	C20orf195	1.1e-06
chr19:33071974-33078358	PDCD5	1.1e-06
chr11:82970139-82997450	CCDC90B	1.1e-06
chr11:56380031-56380978	OR5M1	1.11e-06
chr16:772582-776954	CCDC78	1.15e-06
chr12:10758612-10766222	MAGOHB	1.18e-06
chr15:82635130-82641706	GOLGA6L10	1.19e-06
chr15:30695943-30706463	GOLGA8R	1.23e-06
chr3:172223298-172241297	TNFSF10	1.23e-06
chr7:96110938-96132835	C7orf76	1.25e-06
chr14:23235731-23241007	OXA1L	1.25e-06
chr4:186347394-186370980	C4orf47	1.27e-06
chr17:73512141-73520820	TSEN54	1.28e-06
chr9:79000433-79009433	RFK	1.3e-06
chr12:48901137-48923680	OR8S1	1.31e-06
chr17:39738531-39743173	KRT14	1.33e-06
chr1:27681675-27693383	MAP3K6	1.33e-06
chr19:51815102-51833608	IGLON5	1.34e-06
chr18:2571510-2616634	NDC80	1.39e-06
chr11:65769550-65771620	BANF1	1.42e-06
chr2:17935125-17966632	GEN1	1.42e-06
chr19:15751707-15773635	CYP4F3	1.42e-06
chr12:48057070-48099844	RPAP3	1.45e-06
chr11:65764016-65769647	EIF1AD	1.46e-06
chr5:72848160-72861511	ANKRA2	1.49e-06
chr18:47808713-47814674	CXXC1	1.53e-06
chr9:92219928-92221470	GADD45G	1.63e-06
chr11:56257825-56258871	OR5M8	1.72e-06
chr2:231729354-231743963	ITM2C	1.75e-06
chr4:122680088-122686582	TMEM155	1.77e-06
chr11:65554493-65564690	OVOL1	1.81e-06
chr10:116697952-116737430	TRUB1	1.82e-06
chr4:100467866-100485189	TRMT10A	1.84e-06
chr11:313506-315272	IFITM1	1.84e-06
chr7:100547257-100550424	MUC3A	1.85e-06
chr11:56344212-56345263	OR5M10	1.87e-06
chr5:109218883-109220452	AC011366.3	1.93e-06
chr17:73257755-73262454	MRPS7	2.02e-06
chr2:132222473-132250316	MZT2A	2.02e-06
chr19:33463115-33469128	C19orf40	2.1e-06
chr1:222731244-222763275	TAF1A	2.19e-06
chr8:11351510-11422113	BLK	2.23e-06
chr2:27301435-27309271	EMILIN1	2.26e-06
chr5:72861268-72877794	UTP15	2.26e-06
chr7:143747461-143748473	OR2A5	2.29e-06
chr11:126152960-126168740	TIRAP	2.32e-06
chr19:40221890-40228668	CLC	2.4e-06
chr17:59667794-59668563	NACA2	2.42e-06
chr20:23666277-23669677	CST4	2.44e-06
chr10:5540658-5541533	CALML5	2.44e-06
chr19:40194946-40200084	LGALS14	2.57e-06
chr2:27293340-27294641	OST4	2.61e-06
